# Supplementary material for: Clinically-relevant postzygotic mosaicism in parents and children with developmental disorders in trio exome sequencing data
Source: Nat Commun. 2019 Jul 5;10:2985. doi: 10.1038/s41467-019-11059-2 (PMC6611863; doi:10.1038/s41467-019-11059-2)
Supplement: Supplementary file 2 — Supplementary Data 1 [file 41467_2019_11059_MOESM2_ESM.xlsx]

## Sheet: Supplementary Data 2
chr	pos (GRCh37)	ref	alt	experiment	tissue	result	exome VAF	validation VAF
X	41205861	G	A	parent (low-level)	saliva	mosaic (parent)	0.0192308	0.0065349
1	211093374	C	T	parent (low-level)	saliva	mosaic (parent)	0.0243902	0.00523633
13	115090806	C	T	parent (low-level)	saliva	mosaic (parent)	0.027668	0.0273897
X	41519760	G	A	parent (low-level)	saliva	mosaic (parent)	0.0285714	0.0291755
5	139494612	AG	A	parent (low-level)	saliva	mosaic (parent)	0.0350877	0.0386329
19	11145744	G	A	parent (low-level)	saliva	mosaic (parent)	0.0454545	0.201808
14	102500473	G	A	parent (low-level)	saliva	mosaic (parent)	0.0654206	0.0863581
X	48382344	G	A	parent (low-level)	saliva	mosaic (parent)	0.078125	0.125785
3	114069202	T	A	parent (high-level)	saliva	mosaic (parent)	0.0841121	0.0680188
8	41791693	CTT	C	parent (high-level)	saliva	mosaic (parent)	0.0893855	0.0593269
1	40767537	G	C	parent (high-level)	saliva	mosaic (parent)	0.1	0.136754
5	36972065	A	G	child-PZM (pathogenic)	blood	mosaic (child)	0.127273	0.119349
5	36972065	A	G	child-PZM (pathogenic)	saliva	mosaic (child)	0.127273	0.219487
3	178921548	G	A	child-PZM (pathogenic)	blood	mosaic (child)	0.134615	0.115759
3	178921548	G	A	child-PZM (pathogenic)	saliva	mosaic (child)	0.134615	0.163697
16	3107583	C	A	child-PZM (control)	blood	mosaic (child)	0.135135	0.13643
16	3107583	C	A	child-PZM (control)	saliva	mosaic (child)	0.135135	0.176067
2	20205934	G	A	child-PZM (pathogenic)	saliva	mosaic (child)	0.140625	0.0825342
2	20205934	G	A	child-PZM (pathogenic)	blood	mosaic (child)	0.140625	0.0904965
1	27105553	C	T	child-PZM (pathogenic)	saliva	mosaic (child)	0.140741	0.243836
2	166188005	A	G	child-PZM (pathogenic)	blood	mosaic (child)	0.142857	0.188501
11	101374902	C	T	child-PZM (control)	blood	mosaic (child)	0.145455	0.127065
11	101374902	C	T	child-PZM (control)	saliva	mosaic (child)	0.145455	0.196227
12	58001348	G	A	child-PZM (control)	blood	mosaic (child)	0.145833	0.134447
12	58001348	G	A	child-PZM (control)	saliva	mosaic (child)	0.145833	0.140109
12	7046131	A	C	child-PZM (control)	blood	mosaic (child)	0.146341	0.134619
12	7046131	A	C	child-PZM (control)	saliva	mosaic (child)	0.146341	0.160038
9	140508206	C	T	child-PZM (control)	blood	mosaic (child)	0.147059	0.125271
9	140508206	C	T	child-PZM (control)	saliva	mosaic (child)	0.147059	0.175599
20	4680397	C	T	child-PZM (control)	saliva	mosaic (child)	0.148515	0.133762
20	4680397	C	T	child-PZM (control)	blood	mosaic (child)	0.148515	0.161741
11	11986044	G	A	child-PZM (control)	blood	mosaic (child)	0.149425	0.123735
11	11986044	G	A	child-PZM (control)	saliva	mosaic (child)	0.149425	0.131011
2	219892342	G	A	child-PZM (control)	blood	mosaic (child)	0.152941	0.158559
2	219892342	G	A	child-PZM (control)	saliva	mosaic (child)	0.152941	0.191478
18	53017619	G	A	parent (high-level)	saliva	mosaic (parent)	0.155556	0.0695388
17	17696562	CGGCGT	C	parent (high-level)	saliva	mosaic (parent)	0.157895	0.18018
21	39087104	C	T	child-PZM (pathogenic)	blood	mosaic (child)	0.16129	0.122749
21	39087104	C	T	child-PZM (pathogenic)	saliva	mosaic (child)	0.16129	0.130079
7	70250432	C	T	child-PZM (pathogenic)	saliva	mosaic (child)	0.162162	0.154279
7	70250432	C	T	child-PZM (pathogenic)	blood	mosaic (child)	0.162162	0.186751
18	3154962	G	A	child-PZM (control)	saliva	mosaic (child)	0.164384	0.168744
18	3154962	G	A	child-PZM (control)	blood	mosaic (child)	0.164384	0.179988
1	149858596	C	T	child-PZM (control)	blood	mosaic (child)	0.166667	0.138506
1	149858596	C	T	child-PZM (control)	saliva	mosaic (child)	0.166667	0.140168
19	50864305	C	T	child-PZM (control)	blood	mosaic (child)	0.169118	0.189103
19	50864305	C	T	child-PZM (control)	saliva	mosaic (child)	0.169118	0.198439
3	9495503	C	A	child-PZM (pathogenic)	saliva	mosaic (child)	0.169492	0.129715
3	9495503	C	A	child-PZM (pathogenic)	blood	mosaic (child)	0.169492	0.141812
5	176025912	C	T	child-PZM (control)	blood	mosaic (child)	0.171429	0.14093
5	176025912	C	T	child-PZM (control)	saliva	mosaic (child)	0.171429	0.172801
19	11303520	G	A	child-PZM (control)	saliva	mosaic (child)	0.171429	0.10318
19	11303520	G	A	child-PZM (control)	blood	mosaic (child)	0.171429	0.118878
11	67402484	G	A	child-PZM (control)	blood	mosaic (child)	0.172414	0.0936207
11	67402484	G	A	child-PZM (control)	saliva	mosaic (child)	0.172414	0.129197
6	62611178	C	A	child-PZM (control)	saliva	mosaic (child)	0.177419	0.117617
6	62611178	C	A	child-PZM (control)	blood	mosaic (child)	0.177419	0.134276
6	145948726	G	T	child-PZM (control)	blood	mosaic (child)	0.178571	0.228167
6	145948726	G	T	child-PZM (control)	saliva	mosaic (child)	0.178571	0.234581
17	37898527	C	T	child-PZM (control)	blood	mosaic (child)	0.179487	0.154956
17	37898527	C	T	child-PZM (control)	saliva	mosaic (child)	0.179487	0.224955
7	124386989	G	T	child-PZM (control)	blood	mosaic (child)	0.18	0.261291
7	124386989	G	T	child-PZM (control)	saliva	mosaic (child)	0.18	0.262299
19	48183876	G	A	child-PZM (control)	saliva	mosaic (child)	0.18	0.130961
19	48183876	G	A	child-PZM (control)	blood	mosaic (child)	0.18	0.156722
15	75705332	G	C	child-PZM (control)	saliva	mosaic (child)	0.183673	0.149707
15	75705332	G	C	child-PZM (control)	blood	mosaic (child)	0.183673	0.178312
19	12816597	C	G	child-PZM (control)	blood	mosaic (child)	0.183673	0.127184
19	12816597	C	G	child-PZM (control)	saliva	mosaic (child)	0.183673	0.127462
15	99903447	G	A	child-PZM (control)	saliva	mosaic (child)	0.184211	0.256691
15	99903447	G	A	child-PZM (control)	blood	mosaic (child)	0.184211	0.264737
17	10542498	G	T	parent (high-level)	saliva	mosaic (parent)	0.189873	0.261046
X	99662498	G	T	child-PZM (pathogenic)	blood	mosaic (child)	0.19	0.174617
X	99662498	G	T	child-PZM (pathogenic)	saliva	mosaic (child)	0.19	0.193697
10	75551788	C	T	child-PZM (control)	blood	mosaic (child)	0.191489	0.160179
10	75551788	C	T	child-PZM (control)	saliva	mosaic (child)	0.191489	0.184933
1	27106354	C	T	child-PZM (pathogenic)	blood	mosaic (child)	0.196078	0.279921
1	27106354	C	T	child-PZM (pathogenic)	saliva	mosaic (child)	0.196078	0.338278
2	145147445	T	C	parent (high-level)	saliva	mosaic (parent)	0.196581	0.210852
2	85553853	C	T	child-PZM (control)	blood	mosaic (child)	0.197183	0.232235
2	85553853	C	T	child-PZM (control)	saliva	mosaic (child)	0.197183	0.23742
2	239975207	G	T	parent (high-level)	saliva	mosaic (parent)	0.2	0.21465
3	181430206	GGCGGCGGCGGCAACTCCACC	G	parent (high-level)	saliva	mosaic (parent)	0.2	0.25
4	164394128	T	G	child-PZM (control)	blood	mosaic (child)	0.2	0.183892
4	164394128	T	G	child-PZM (control)	saliva	mosaic (child)	0.2	0.198148
12	48379537	C	T	parent (high-level)	saliva	mosaic (parent)	0.2	0.111939
17	7804615	G	A	child-PZM (control)	saliva	mosaic (child)	0.2	0.169777
17	7804615	G	A	child-PZM (control)	blood	mosaic (child)	0.2	0.22557
5	149216124	C	T	child-PZM (control)	saliva	mosaic (child)	0.201258	0.159712
5	149216124	C	T	child-PZM (control)	blood	mosaic (child)	0.201258	0.171231
10	29843848	G	A	child-PZM (control)	saliva	mosaic (child)	0.202703	0.225344
10	29843848	G	A	child-PZM (control)	blood	mosaic (child)	0.202703	0.237057
17	36895854	G	A	parent (high-level)	saliva	mosaic (parent)	0.20339	0.214341
19	18234805	C	T	child-PZM (control)	saliva	mosaic (child)	0.204082	0.177389
19	18234805	C	T	child-PZM (control)	blood	mosaic (child)	0.204082	0.205468
16	3828173	T	C	child-PZM (pathogenic)	saliva	mosaic (child)	0.205882	0.254399
16	3828173	T	C	child-PZM (pathogenic)	blood	mosaic (child)	0.205882	0.279629
11	120989333	G	A	child-PZM (pathogenic)	blood	mosaic (child)	0.208333	0.170273
16	56226265	G	C	child-PZM (pathogenic)	saliva	mosaic (child)	0.209302	0.316776
X	19368203	GTTT	GTT	child-PZM (pathogenic)	blood	mosaic (child)	0.213333	0.0801399
X	19368203	GTTT	GTT	child-PZM (pathogenic)	saliva	mosaic (child)	0.213333	0.138533
1	211093309	G	C	child-PZM (pathogenic)	blood	mosaic (child)	0.214286	0.360645
1	211093309	G	C	child-PZM (pathogenic)	saliva	mosaic (child)	0.214286	0.382015
11	58318646	G	T	child-PZM (control)	saliva	mosaic (child)	0.214286	0.238288
11	58318646	G	T	child-PZM (control)	blood	mosaic (child)	0.214286	0.284283
17	44248419	G	T	child-PZM (pathogenic)	blood	mosaic (child)	0.218391	0.227388
17	44248419	G	T	child-PZM (pathogenic)	saliva	mosaic (child)	0.218391	0.254916
19	57888662	C	T	child-PZM (control)	blood	mosaic (child)	0.220779	0.194272
19	57888662	C	T	child-PZM (control)	saliva	mosaic (child)	0.220779	0.198391
16	29706007	C	T	child-PZM (control)	saliva	mosaic (child)	0.222222	0.181845
16	29706007	C	T	child-PZM (control)	blood	mosaic (child)	0.222222	0.198056
16	75200709	G	A	child-PZM (control)	saliva	mosaic (child)	0.222222	0.143363
16	75200709	G	A	child-PZM (control)	blood	mosaic (child)	0.222222	0.155071
11	47753074	G	A	child-PZM (control)	blood	mosaic (child)	0.223529	0.313048
11	47753074	G	A	child-PZM (control)	saliva	mosaic (child)	0.223529	0.332093
11	118375932	T	C	parent (high-level)	saliva	mosaic (parent)	0.225806	0.334496
22	26164405	C	T	child-PZM (control)	blood	mosaic (child)	0.226415	0.223034
22	26164405	C	T	child-PZM (control)	saliva	mosaic (child)	0.226415	0.243949
X	71684483	A	C	child-PZM (pathogenic)	blood	mosaic (child)	0.226415	0.173132
X	71684483	A	C	child-PZM (pathogenic)	saliva	mosaic (child)	0.226415	0.205637
21	19169266	C	T	child-PZM (control)	blood	mosaic (child)	0.228571	0.0425404
21	19169266	C	T	child-PZM (control)	saliva	mosaic (child)	0.228571	0.0788692
16	4827900	G	C	child-PZM (control)	blood	mosaic (child)	0.22973	0.257421
16	4827900	G	C	child-PZM (control)	saliva	mosaic (child)	0.22973	0.259157
1	74670667	A	C	child-PZM (control)	blood	mosaic (child)	0.229885	0.20984
1	74670667	A	C	child-PZM (control)	saliva	mosaic (child)	0.229885	0.220935
22	38370084	G	GA	parent (high-level)	saliva	mosaic (parent)	0.23	0.223872
1	217604631	C	G	child-PZM (control)	blood	mosaic (child)	0.25	0.332001
1	217604631	C	G	child-PZM (control)	saliva	mosaic (child)	0.25	0.332256
20	62197295	G	A	child-PZM (control)	blood	mosaic (child)	0.257143	0.259836
20	62197295	G	A	child-PZM (control)	saliva	mosaic (child)	0.257143	0.310135
17	44248700	CAG	C	child-PZM (pathogenic)	saliva	mosaic (child)	0.257353	0.336366
17	44248700	CAG	C	child-PZM (pathogenic)	blood	mosaic (child)	0.257353	0.340038
12	1940117	C	T	child-PZM (control)	saliva	mosaic (child)	0.259259	0.230006
12	1940117	C	T	child-PZM (control)	blood	mosaic (child)	0.259259	0.263937
4	111542367	G	C	child-PZM (pathogenic)	blood	mosaic (child)	0.26087	0.201532
5	140589562	A	G	child-PZM (control)	blood	mosaic (child)	0.264151	0.321345
5	140589562	A	G	child-PZM (control)	saliva	mosaic (child)	0.264151	0.327036
9	101904859	C	G	child-PZM (pathogenic)	saliva	mosaic (child)	0.266667	0.277109
9	101904859	C	G	child-PZM (pathogenic)	blood	mosaic (child)	0.266667	0.302899
19	8436345	C	T	child-PZM (control)	blood	mosaic (child)	0.267857	0.251772
19	8436345	C	T	child-PZM (control)	saliva	mosaic (child)	0.267857	0.261582
3	64582637	G	T	child-PZM (control)	blood	mosaic (child)	0.271739	0.369576
3	64582637	G	T	child-PZM (control)	saliva	mosaic (child)	0.271739	0.37866
2	160901427	A	G	child-PZM (control)	saliva	mosaic (child)	0.276316	0.279216
2	160901427	A	G	child-PZM (control)	blood	mosaic (child)	0.276316	0.28109
20	62127262	C	T	child-PZM (pathogenic)	saliva	mosaic (child)	0.287671	0.287596
9	140268001	G	A	child-PZM (control)	blood	mosaic (child)	0.295082	0.330571
9	140268001	G	A	child-PZM (control)	saliva	mosaic (child)	0.295082	0.343628
10	76789623	G	A	child-PZM (pathogenic)	saliva	mosaic (child)	0.3	0.297746
10	76789623	G	A	child-PZM (pathogenic)	blood	mosaic (child)	0.3	0.337644
8	29961957	C	G	child-PZM (control)	saliva	mosaic (child)	0.313559	0.275089
8	29961957	C	G	child-PZM (control)	blood	mosaic (child)	0.313559	0.295854
1	64643653	T	C	child-PZM (control)	saliva	mosaic (child)	0.314286	0.364401
1	64643653	T	C	child-PZM (control)	blood	mosaic (child)	0.314286	0.367553
14	23876350	G	T	child-PZM (pathogenic)	saliva	mosaic (child)	0.318182	0.354428
14	23876350	G	T	child-PZM (pathogenic)	blood	mosaic (child)	0.318182	0.372337
11	119148925	A	T	child-PZM (pathogenic)	saliva	mosaic (child)	0.322034	0.345749
11	119148925	A	T	child-PZM (pathogenic)	blood	mosaic (child)	0.322034	0.389261
2	166848020	A	C	child-PZM (pathogenic)	blood	mosaic (child)	0.333333	0.0586
2	166848020	A	C	child-PZM (pathogenic)	saliva	mosaic (child)	0.333333	0.361842
3	114058135	G	A	child-PZM (pathogenic)	blood	mosaic (child)	0.338235	0.332187
15	25620784	A	ATTATTATCCATACGAAG	child-PZM (pathogenic)	saliva	mosaic (child)	0.338235	0.325758
19	13135847	CCGTTCATCG	CCGTTCATCGTTCATCG	child-PZM (pathogenic)	saliva	mosaic (child)	0.353659	0.324477
18	31318998	AT	A	child-PZM (pathogenic)	blood	mosaic (child)	0.365079	0.321213
18	31318998	AT	A	child-PZM (pathogenic)	saliva	mosaic (child)	0.365079	0.322475
X	41206169	ATCTTCTT	ATCTT	child-PZM (pathogenic)	blood	mosaic (child)	0.373832	0.263006
12	52174535	T	C	child-PZM (pathogenic)	blood	mosaic (child)	0.41989	0.374249
