# Supplementary material for: Clinically-relevant postzygotic mosaicism in parents and children with developmental disorders in trio exome sequencing data
Source: Nat Commun. 2019 Jul 5;10:2985. doi: 10.1038/s41467-019-11059-2 (PMC6611863; doi:10.1038/s41467-019-11059-2)
Supplement: Supplementary file 3 — Supplementary Data 2 [file 41467_2019_11059_MOESM3_ESM.xlsx]

## Sheet: Supplementary Data1
DECIPHER ID	Sex	Inheritance	Variant Caller	Chr	Position (GRCh37)	Ref	Alt	Gene	Predicted Consequence	Protein change (HGVS)	Prior DDD publication	Mosaic person	Trio exome depth at variant position (child:mum:dad)	Proband exome sample	Exome mosaic VAF	Ultrahigh depth saliva VAF	Ultrahigh depth blood VAF	Affected sibs
259441	Female	De novo	DeNovoGear	20	62127262	C	T	EEF1A2	missense	ENSP00000217182.3:p.Asp91Asn	Wright et al. Genet Med 2018	Proband	73:82:126	Saliva	0.306667	-	0.287421	0
260352	Female	De novo	DeNovoGear	X	41206169	ATCTTCTT	ATCTT	DDX3X	inframe_deletion	ENSP00000382840.2:p.Leu560del	Wright et al. Genet Med 2018	Proband	107:115:73	Blood	0.3738	0.26	-	0
261475	Male	De novo	DeNovoGear	1	211093309	G	C	KCNH1	missense	ENSP00000271751.4:p.Leu379Val	Wright et al. Genet Med 2018	Proband	84:94:81	Blood	0.202381	0.381126	0.3599	0
262684	Female	De novo	DeNovoGear	17	44248419	G	T	KANSL1	stop_gained	ENSP00000262419.6:p.Ser364Ter	Wright et al. Genet Med 2018	Proband	87:130:78	Blood	0.2184	0.254638	0.227197	0
262786	Male	De novo	DeNovoGear	1	27105553	C	T	ARID1A	stop_gained	ENSP00000320485.7:p.Arg1722Ter	Wright et al. Genet Med 2018	Proband	135:190:232	Saliva	0.1407	0.24	-	0
263509	Male	De novo	DeNovoGear	3	178921548	G	A	PIK3CA	missense	ENSP00000263967.3:p.Val344Met	DDD Study, Nature 2017	Proband	102:76:56	Blood	0.1346	0.163138	0.11541	0
263871	Male	De novo	DeNovoGear	3	114058135	G	A	ZBTB20	missense	ENSP00000419153.1:p.Ser648Phe	DDD Study, Nature 2017	Proband	68:30:48	Blood	0.376812	-	0.3319	0
264073	Male	De novo	DeNovoGear	1	27106354	C	T	ARID1A	stop_gained	ENSP00000320485.7:p.Arg1989Ter	Wright et al. Genet Med 2018	Proband	51:68:90	Blood	0.183673	0.338156	0.279725	0
264245	Female	De novo	DeNovoGear	2	166848020	A	C	SCN1A	missense	ENSP00000303540.4:p.Ile1922Ser	Wright et al. Genet Med 2018	Proband	48:71:73	Blood	0.333333	0.360464	0.0586	0
264530	Male	De novo	DeNovoGear	3	9495503	C	A	SETD5	stop_gained	ENSP00000385852.1:p.Tyr809Ter	DDD Study, Nature 2017	Proband	118:100:102	Saliva	0.188034	0.129527	0.141639	0
264852	Male	De novo	DeNovoGear	15	25620784	A	ATTATTATCCATACGAAG	UBE3A	frameshift	ENSP00000381045.2:p.Ala67PhefsTer51	DDD Study, Nature 2017	Proband	68:55:70	Blood	0.34	0.325758	-	0
271018	Female	De novo	DeNovoGear	12	52174535	T	C	SCN8A	missense	ENSP00000346534.4:p.Ser1308Pro	DDD Study, Nature 2017	Proband	181:208:171	Saliva	0.4	0.507164	0.374058	0
271619	Female	De novo	DeNovoGear	X	71684483	A	C	HDAC8	missense	ENSP00000362674.3:p.Met279Arg	DDD Study, Nature 2017	Proband	106:100:36	Saliva	0.242991	0.21	0.17	0
271727	Male	De novo	DeNovoGear	2	20205934	G	A	MATN3	missense	ENSP00000383894.3:p.Arg121Trp	DDD Study, Nature 2017	Proband	64:80:125	Saliva	0.140625	0.08246	0.0904404	0
271947	Female	De novo	DeNovoGear	11	119148925	A	T	CBL	missense	ENSP00000264033.3:p.Lys382Ile	DDD Study, Nature 2017	Proband	59:49:38	Saliva	0.344262	0.344882	0.38818	0
272276	Female	De novo	DeNovoGear	X	99662498	G	T	PCDH19	stop_gained	ENSP00000362125.4:p.Tyr366Ter	DDD Study, Nature 2017	Proband	100:88:48	Saliva	0.19	0.193298	0.174226	0
272541	Female	De novo	DeNovoGear	18	31318998	TTCCTT	CTATGACTTCATCTATGACTCATGTCAGTGA	ASXL3	stop_gained	ENSP00000269197.4:p.Pro545TyrfsTer10	DDD Study, Nature 2017	Proband	126:140:117	Saliva	0.35	0.322475	0.321213	0
273554	Female	De novo	DeNovoGear	19	13135847	C	CCGTTCAT	NFIX	frameshift	ENSP00000380781.2:p.Glu17ValfsTer31	DDD Study, Nature 2017	Proband	82:145:148	Saliva	0.35	0.3245	-	1
274230	Female	De novo	DeNovoGear	16	56226265	G	C	GNAO1	missense	ENSP00000262494.7:p.Gly40Arg	DDD Study, Nature 2017	Proband	43:61:113	Saliva	0.227273	0.316	-	0
274281	Female	De novo	DeNovoGear	X	19368203	GTTT	GTT	PDHA1	frameshift	ENSP00000369134.5:p.Phe128SerfsTer90	DDD Study, Nature 2017	Proband	75:72:51	Saliva	0.210526	0.138533	0.0801399	0
274723	Female	De novo	DeNovoGear	2	166188005	A	G	SCN2A	missense	ENSP00000349973.3:p.Asn772Ser	DDD Study, Nature 2017	Proband	42:57:34	Blood	0.146341	-	0.188387	0
279853	Female	De novo	DeNovoGear	17	44248700	CAG	C	KANSL1	frameshift	ENSP00000262419.6:p.Leu270ValfsTer11	DDD Study, Nature 2017	Proband	136:139:100	Saliva	0.255474	0.336366	0.340038	0
280832	Female	De novo	DeNovoGear	16	3828173	T	C	CREBBP	missense	ENSP00000262367.5:p.Tyr651Cys	DDD Study, Nature 2017	Proband	34:13:19	Saliva	0.27027	0.254234	0.279461	0
281671	Male	De novo	DeNovoGear	9	101904859	C	G	TGFBR1	missense	ENSP00000364133.4:p.His283Asp	DDD Study, Nature 2017	Proband	60:48:41	Saliva	0.266667	0.276915	0.302651	0
259697	Female	Inherited	DeNovoGear	1	211093374	C	T	KCNH1	missense	ENSP00000271751.4:p.Arg357Gln	Wright et al. Genet Med 2018	Mother	55:42:54	Blood	0.0243902	0.00523633	-	0
260183	Female	Inherited	DeNovoGear	5	139494612	AG	A	PURA	frameshift	ENSP00000332706.3:p.Glu283ArgfsTer45	Wright et al. Genet Med 2018	Father	59:48:59	Blood	0.0350877	0.0386329	-	0
260307	Female	Inherited	DeNovoGear	13	115090806	C	T	CHAMP1	stop_gained	ENSP00000354730.1:p.Arg497Ter	Wright et al. Genet Med 2018	Mother	221:260:223	Blood	0.027668	0.0273897	-	0
261890	Female	Inherited	DeNovoGear	X	41205861	G	A	DDX3X	missense	ENSP00000382840.2:p.Arg534His	Wright et al. Genet Med 2018	Father	131:92:53	Blood	0.0192308	0.0065349	-	0
271424	Female	Inherited	DeNovoGear	14	102500473	G	A	DYNC1H1	missense	ENSP00000348965.4:p.Arg3525His	DDD Study, Nature 2017	Mother	118:114:139	Saliva	0.0654206	0.0863581	-	0
276935	Male	Inherited	DeNovoGear	19	11145744	G	A	SMARCA4	missense	ENSP00000395654.1:p.Arg1369His	NA	Father	22:19:23	Saliva	0.0454545	0.201808	-	1
259186	Female	Inherited	GATK	17	36895854	G	A	PCGF2	missense	ENSP00000461961.1:p.Pro65Leu	Wright et al. Genet Med 2018	Mother	46:59:36	Blood	0.20339	0.214341	-	0
259790	Male	Inherited	GATK	18	53017619	G	A	TCF4	stop_gained	ENSP00000381382.1:p.Arg276Ter	Wright et al. Genet Med 2018	Father	20:34:45	Saliva	0.155556	0.0695388	-	0
260468	Male	Inherited	GATK	3	114069202	T	A	ZBTB20	stop_gained	ENSP00000419153.1:p.Lys575Ter	Wright et al. Genet Med 2018	Mother	67:107:38	Blood	0.0841121	0.0680188	-	1
261291	Male	Inherited	GATK	17	17696562	CGGCGT	C	RAI1	frameshift	ENSP00000323074.4:p.Gly101ProfsTer13	Wright et al. Genet Med 2018	Father	12:13:19	Blood	0.157895	0.18018	-	0
261711	Female	Inherited	GATK	22	38370084	G	GA	SOX10	frameshift	ENSP00000380093.2:p.Gly274ArgfsTer7	NA	Father	69:39:71	Saliva	0.225352	0.223872	-	1
264526	Male	Inherited	GATK	12	48379537	C	T	COL2A1	missense	ENSP00000369889.3:p.Gly552Arg	NA	Mother	15:10:15	Saliva	0.2	0.111939	-	0
264529	Female	Inherited	GATK	8	41791693	CTT	C	KAT6A	frameshift	ENSP00000380136.3:p.Gln1348ArgfsTer7	NA	Mother	116:179:41	Blood	0.0893855	0.0593269	-	0
266460	Female	Inherited	GATK	3	181430206	GGCGGCGGCGGCAACTCCACC	G	SOX2	frameshift	ENSP00000323588.1:p.Asn24ArgfsTer65	NA	Father	9:8:20	Saliva	0.2	0.25	-	0
267528	Female	Inherited	GATK	2	145147445	T	C	ZEB2	missense	ENSP00000454157.1:p.His1073Arg	NA	Mother	62:117:39	Blood	0.196581	0.210852	-	0
274128	Female	Inherited	GATK	2	239975207	G	T	HDAC4	missense	ENSP00000264606.3:p.Thr1055Lys	NA	Mother	50:40:34	Saliva	0.2	0.21465	-	0
